# Supplementary material for: Most mitochondrial dGTP is tightly bound to respiratory complex I through the NDUFA10 subunit
Source: Commun Biol. 2022 Jun 23;5:620. doi: 10.1038/s42003-022-03568-6 (PMC9226000; doi:10.1038/s42003-022-03568-6)
Supplement: Supplementary file 2 — Supplementary Data 1 [file 42003_2022_3568_MOESM2_ESM.xlsx]

## Sheet: F1a
Fig. 1 Mitochondrial dNTP pool is highly asymmetric
Liver
pmol dNTP/mg of protein
	dATP	dTTP	dGTP	dCTP
assay 1	1.88	2.29	28.59	11.44
assay 2	2.16	1.81	29.65	15.81
assay 3	0.99	0.97	27.64	8.72
assay 4	1.14	1.14	30.01	10.03
assay 5	nd	1.51	40.46	nd
assay 6	nd	3.75	16.63	nd
assay 7	0.68	2.45	27.19	10.41
assay 8	1.02	2.82	26.02	8.44
	nd	not determined

## Sheet: F1c
Fig. 1 Mitochondrial dNTP pool is highly asymmetric
HEK-293T
pmol dNTP/mg of protein
	mitochondria				whole-cell
	dATP	dTTP	dGTP	dCTP	dATP	dTTP	dGTP	dCTP
assay 1	nd	9.21	31.7	4.38	67.56	227.14	32.69	59.85
assay 2	12.7	20.04	25.9	6.98	82.79	250.33	38.58	44.89
assay 3	8.89	4.84	45.26	5.32	46.03	153.73	28.27	31.65
assay 4	6.84	3.54	29.32	9.07	48.3	171.64	29.74	33.27
assay 5	3.12	7.45	nd	5.13	35.02	149.19	nd	31.52
assay 6	3.96	8.4	16.38	5.13	nd	nd	nd	44.47
assay 7	5.15	nd	18.46	nd
assay 8	5.59	nd	27.08	nd
assay 9	10.11	18.36	32.72	4.19
	nd	not determined

## Sheet: F2a
Fig. 2 A substantial fraction of mitochondrial dGTP is bound to protein
pmol dNTP/mg of protein
	dATP				dTTP				dGTP				dCTP
	PCA	TCA	MetOH	MetOH+boiling	PCA	TCA	MetOH	MetOH+boiling	PCA	TCA	MetOH	MetOH+boiling	PCA	TCA	MetOH	MetOH+boiling
assay 1	1.84	1.46	0.78	0.45	1.86	1.97	0.86	0.86	9.04	25.03	0	13.28	4.82	4.99	2.47	2.87
assay 2	0	0.81	0.29	0	1.5	2.18	0	0.54	22.9	24.4	0	17.16	6.18	6.73	2.67	4.16
assay 3	nd	1.84	1.1	nd	nd	1.87	0	nd	25.27	28.33	0	nd	nd	6.36	3.29	nd
assay 4	0	1.69	1.34	0.57	1.8	2.09	0.99	1.35	14.95	30.02	0	23.28	7.32	8.62	4.8	6.1
assay 5					nd	2.32	1.11	1.19	16.57	16.53	0	7.48	nd	8	3.89	3.99
assay 6					2.63	1.83	0.49	1.56	nd	14.88	0	8.15	7.02	6.14	3.03	5.02
assay 7					2.69	2.14	0.79	nd	nd	17.69	0	nd	7.51	8.6	3.8	nd
	nd	not determined

## Sheet: F2b
Fig. 2 A substantial fraction of mitochondrial dGTP is bound to protein
Ratio of protein bound to free dNTP fractions
	Liver				Brain
	dATP	dTTP	dGTP	dCTP	dATP	dTTP	dGTP	dCTP
assay 1	0.4	0.7	nd	0.4	0.26	nd	11.02	0.37
assay 2	0.64	1.2	17.22	0.3	0.25	0.18	7.06	0.41
assay 3	0.44	0.99	28.86	0.24	0.16	0.11	4.63	0.33
assay 4	nd	0.23	35.59	nd	0.12	0.27	4.92	0.41
assay 5	nd	1.52	76.07	nd	0.26	0.22	10.37	0.47
assay 6	1.15	0.33	49.3	0.28	0.23	0.19	9.59	0.32
assay 7	1.07	0.46	99.95	0.24
	nd	not determined

## Sheet: F3c
Fig. 3 Most mitochondrial dGTP is bound to respiratory chain complex I through NDUFA10 subunit
pmols of dNTP
	Liver				Brain
	dATP	dTTP	dGTP	dCTP	dATP	dTTP	dGTP	dCTP
fraction 1	0	1.97	1.11	1.93	0	1.32	2.76	1.39
fraction 2	0	2.78	6.37	0.59	0	1.14	16.1	1.94
fraction 3	0	1.68	23.1	1.24	0	1.69	16.09	0.79
fraction 4	0	2.17	7.14	1.26	0	0	0	0
fraction 5	0	1.8	2.56	2.33	0	1.7	2.29	2.48
fraction 6	0	1.09	1.55	1.69	0	3.48	1.66	2.03
fraction 7	0	3.79	2.19	3.32	0	2.42	1.89	3.47
fraction 8	0	4.45	4.11	5.65	0	3.46	4.2	5.4
fraction 9	0	3.31	2.79	1.78	0	3.01	5.22	6.45
fraction 10	0	3.22	3	2.53	0	2.66	1.99	4
fraction 11	0	0.78	0	0	0	0	0	0

## Sheet: F3d
Fig. 3 Most mitochondrial dGTP is bound to respiratory chain complex I through NDUFA10 subunit
pmols of dGTP in complex I inmunoprecipitation fractions:
	INPUT	68.5929
	FT Prot G	59.3617
	Ft Ab CI	5.11
	IP Prot G	0.19
	IP Ab CI	48.1288

## Sheet: F5d
Fig. 5 NDUFA10 nucleotide binding capacity is specific for dGTP
		ng BSA	area units*
		10	550
		15	4210
		25	5400
		30	7870
		50	9270
		100	26170
		ng NDUFA10	area units
		2.3	0.0476
		4.6	0.144
		10.6	0.315
		23	0.71
		34.5	1.25
	*area units: total number of pixels enclosed in the shape defined for band densitometry

## Sheet: F6b
Fig. 6 dGTP binds to the dNK domain of NDUFA10 subunit
Activity CI/CS
	NDUFA10WT	NDUFA10KI	NDUFA10KO
culture 1	0.149264	0.142579	0.00371784
culture 2	0.171065	0.158048	0.0620346
culture 3	0.17	0.16	0.06
culture 4	0.14	0.17	0.05
culture 5	0.16	0.18	0.04

## Sheet: F6e
Fig. 6 dGTP binds to the dNK domain of NDUFA10 subunit
	pmols of dNTP/mg of mitochondrial protein
	NDUFA10WT				NDUFA10KO				NDUFA10KI
	dATP	dTTP	dGTP	dCTP	dATP	dTTP	dGTP	dCTP	dATP	dTTP	dGTP	dCTP
culture 1	nd	9.21	31.7	4.38	nd	7.23	11.11	5.71	6.27	17.75	19.26	6.35
culture 2	12.7	20.04	25.9	6.98	nd	4.55	2.68	2.21	4.44	nd	13.37	nd
culture 3	8.89	4.84	45.26	5.32	3.41	5.06	7.37	3.89	5.66	nd	16.31	nd
culture 4	6.84	3.54	29.32	9.07	3.64	4.84	8.79	7	4.98	12	12.36	5.41
culture 5	3.12	7.45	nd	5.13	6.93	9.79	15.36	4.9	7.28	11.89	21.41	2.57
culture 6	3.96	8.4	16.38	5.13	2.25	3.2	5.54	2.68
culture 7	5.15	nd	18.46	nd
culture 8	5.59	nd	27.08	nd
culture 9	10.11	18.36	32.72	4.19
	ratio of protein bound versus free dNTP
	NDUFA10WT				NDUFA10KO				NDUFA10KI
	dATP	dTTP	dGTP	dCTP	dATP	dTTP	dGTP	dCTP	dATP	dTTP	dGTP	dCTP
culture 1	nd	0.29	25	1.34	nd	0.41	1.56	4.05	0.35	0.25	3.23	0.56
culture 2	0.53	0.21	9.45	0.43	nd	0.11	0.67	0.87	0.42	nd	4.15	nd
culture 3	1.54	0.64	67.31	0.66	0.85	0.37	5.01	0.79	0.56	nd	5.72	nd
culture 4	1.86	1	11.93	3.76	nd	1.2	5.21	3.04	0.54	0.46	3.33	0.51
culture 5	1.09	0.97	nd	2.01	0.46	0.43	2.36	0.97	0.66	0.29	8.21	0.89
culture 6	0.6	0.2	7.8	0.2	0.17	0.99	7.15	0.62
culture 7	0.7	nd	12.1	nd
culture 8	0.9	nd	15.2	nd
culture 9	1	0.3	9.6	0.5
	nd	not determined
