# Supplementary material for: Most mitochondrial dGTP is tightly bound to respiratory complex I through the NDUFA10 subunit
Source: Commun Biol. 2022 Jun 23;5:620. doi: 10.1038/s42003-022-03568-6 (PMC9226000; doi:10.1038/s42003-022-03568-6)
Supplement: Supplementary file 3 — Supplementary data 2 [file 42003_2022_3568_MOESM3_ESM.xlsx]

## Sheet: S1
Supplementary Figure 1: Percent of dNTP recovery in mitochondrial extracts prepared with different methods
pmols/mg of protein
			MetOH + C + B				MetOH + B + C				PCA				TCA
			dNMPs	dNDPs	dNTPs	dNTPs addition to aqueous solution	dNMPs	dNDPs	dNTPs	dNTPs addition to aqueous solution	dNMPs	dNDPs	dNTPs	dNTPs addition to aqueous solution	dNMPs	dNDPs	dNTPs	dNTPs addition to aqueous solution
	dATP	assay 1	43.9	36.3	-55.8	0.5	46.4	35.7	-59	-9.6	0.3	3.6	-32.9	-99.7	0.9	5.7	4.8	-79.7
		assay 2	32.2	24.2	-70.5	-25.7	0	31.3	-66.5	-25.5	0.1	3.8	-16.4	-92.1	-0.5	4.4	-20.2	-80.5
		assay 3	36.7	31.3	-67.5	3.1	39.2	34.5	-69.6	-5.6	0.3	4.6	-11.9	-80.9	0.2	5.4	-7	-43.2
		assay 4	30.2	25.8	-65.5	-11.6	34.9	28.5	-75	-12.1	-0.1	3.1	-5.3	-95	-0.5	0.2	-6.9	-19.3
	dTTP	assay 1	-2.6	53.9	-61.7	-28.2	-0.2	63.7	-56.2	-30.3	0.9	9.2	-40.4	-98.8	-0.4	4.8	43.6	-85.5
		assay 2	-4.3	50.6	-69.8	-18.7	-0.2	50.4	-63.8	-22.9	-1.4	9.3	-23.6	-89.9	1.4	12.1	-22.4	-47.7
		assay 3	1	54.7	-65.4	-12.9	0.8	50.8	-58.1	-32.3	1.1	23.4	-43.3	-85.7	-0.6	13	-33	-51.4
		assay 4	-0.2	52.4	-58.5	-15.9	0.6	52	-65.1	-16.8	-3.5	13.5	-44.4	-93.1	1.5	3	-27	-40.3
	dCTP	assay 1	0.2	19	-30.7	3.7	1.1	22.7	-35.1	-12.9	3.8	4.1	-26.5	-95.8	3.8	7	34.6	-80
		assay 2	3.1	25.9	-39.4	-3	-0.2	28.6	-47.1	-14	1.9	7.3	-7.5	-77	0.7	11.2	-21.3	-25
		assay 3	1.1	25.4	-28.2	3.4	2.5	27.9	-45.6	-7	3.4	7.2	-12.6	-65.2	-1	6.9	-8.2	-14.7
		assay 4	-0.4	23	-23.5	8.6	0.4	25	-42.7	9.4	1.8	6.6	-6.1	-81.1	-0.4	9.7	-11.9	-8.5
	dGTP	assay 1	-2.8	55.4	-69.8	-21.9	0.7	50.4	-63.4	-18.7	-3.1	7.8	-49.5	-99.4	-0.1	8.2	-25.5	-88.4
		assay 2	5.2	40.2	-76.2	-7.7	0	31.6	-79.1	-14.4	-7.6	11.1	-37.5	-87.8	-2.4	6	-39.2	-50.6
		assay 3	4.9	37.4	-78	-14.4	0.2	30	-80	-20.7	-6.9	9.9	-41.7	-89.1	-2.2	4.8	-43.6	-56
		assay 4	0	53.7	-74.4	3.1	0.5	45.3	-73.9	-7.2	-8.7	-38.9	-138.9	-96.6	2.5	3.1	-20.5	-37.3

## Sheet: F1b
Fig. 1 Mitochondrial dNTP pool is highly asymmetric
Brain
pmol dNTP/mg of protein
	dATP	dTTP	dGTP	dCTP
assay 1	7.61	15.39	94.32	14.25
assay 2	5.59	7.93	60.17	10.83
assay 3	6	7.46	72.1	11.1
assay 4	6.68	11.85	86.45	11.43
assay 5	7.4	16.85	101.56	12.44

## Sheet: S4
Supplementary Figure 4: Co-migration analysis of dGTP with complex I in sucrose-density gradients with different detergents.
pmols of dGTP
	LIVER		BRAIN
	1% DDM	1% Triton X-100	1% DDM	1% Triton X-100
fraction 1	1.1116	0	2.76	0
fraction 2	6.37062	0	16.1	0
fraction 3	23.0972	0	16.09	0
fraction 4	7.13525	0	0	1.8882
fraction 5	2.5572	16.4417	2.29	29.148
fraction 6	1.54839	8.36365	1.66	26.7273
fraction 7	2.19434	7.54896	1.89	8.22574
fraction 8	4.11434	5.9486	4.2	9.93448
fraction 9	2.78775	5.78799	5.22	6.37461
fraction 10	3.00144	4.97523	1.99	5.79528
fraction 11	0	0	0	5.69775

## Sheet: S5
Supplementary Figure 5: Seahorse oxygen consumption assay of NDUFA10 mutant cell lines.
Normalized OCR (pmol/min/25,000 cells):
	NDUFA10WT								NDUFA10KO								NDUFA10FLAG								NDUFA10KI
Time (min)	culture 1	culture 2	culture 3	culture 4	culture 5	culture 6	culture 7	culture 8	culture 1	culture 2	culture 3	culture 4	culture 5	culture 6	culture 7	culture 8	culture 1	culture 2	culture 3	culture 4	culture 5	culture 6	culture 7	culture 8	culture 1	culture 2	culture 3	culture 4	culture 5	culture 6	culture 7	culture 8
2.35672	58.7069	60.573	60.3009	44.8488	59.0432	56.0439	50.9918	56.9301	23.7268	7.64297	-9.21537	1.02993	17.196	31.2904	22.9301	14.1018	37.9485	43.8935	44.2777	41.2247	47.9804	46.7917	41.5804	46.642	70.7219	53.6458	64.3446	65.8918	69.2627	71.1903	59.0826	54.6288
11.8448	55.0598	54.4113	55.6133	42.3284	55.0575	52.6214	47.7329	52.3213	31.3493	2.775	-11.4567	-4.41155	6.45788	21.9673	17.385	10.1837	34.6764	40.3711	40.8249	36.908	44.3443	43.2068	37.9662	42.6281	61.9304	45.2729	61.8696	58.3088	60.3738	61.7868	53.6073	49.2133
21.3479	54.2956	53.2695	54.5428	41.5879	53.2927	51.8462	47.0148	51.7025	23.5234	-0.0775488	-8.15476	-7.89459	-0.212037	18.7327	14.2096	8.19246	33.881	39.3575	38.9038	35.9435	42.5442	41.8093	37.0857	40.2084	61.0406	42.6998	58.7349	57.0151	59.1254	60.7499	51.3963	48.818
30.8398	54.8454	54.8435	54.8782	41.2889	54.1521	52.5387	47.1501	52.0329	24.7117	-1.0139	-5.78769	-8.27523	-1.94011	18.8	13.3162	8.58831	33.6106	39.7783	38.7505	35.7664	42.196	41.4368	36.7387	40.4448	61.7626	42.5479	58.0078	56.3433	59.1381	60.8997	51.2615	48.2512
40.543	21.2901	13.833	19.5474	15.5957	17.9427	19.2946	16.9743	18.9637	14.9235	-0.990401	-8.53094	-9.13464	-2.68738	18.7187	10.5754	7.15313	16.6177	17.9568	12.6462	14.1347	19.7569	13.803	15.7332	15.964	23.1117	11.4487	22.6069	20.6203	22.4333	20.0778	24.7763	19.7987
49.8245	27.4157	21.743	25.9446	20.2328	24.229	25.2129	21.8845	25.1601	22.7183	-2.09022	-5.94087	-9.59973	1.93685	17.4336	11.242	7.43231	18.6903	20.7137	16.301	17.2071	23.1692	16.9541	19.3765	19.9764	27.4046	14.7128	26.7921	23.8464	27.0423	25.284	27.8885	23.0772
59.3168	30.7062	25.9059	28.7434	22.761	28.7041	28.5091	24.6932	27.8121	21.4728	-2.59054	-3.66682	-9.61757	3.62188	17.5699	10.9627	6.31703	20.1441	23.0201	18.3202	19.536	25.664	19.119	22.3531	22.2574	30.8183	16.9069	29.3893	27.5956	29.9986	28.8225	30.7461	24.6295
68.7938	33.6136	28.5043	30.9172	24.5656	30.1146	30.4021	26.5827	30.0289	25.0445	-2.73154	-3.06016	-8.98759	5.9704	18.1579	11.7229	7.75309	21.7845	24.3764	20.5616	21.4025	27.5311	20.8869	23.3566	23.82	32.38	18.7256	30.9747	30.1943	32.4146	32.0297	32.301	26.8929
78.3778	53.0516	57.4985	53.3379	39.3193	45.824	54.2372	43.0264	49.452	22.577	3.25361	0.074827	-4.05566	8.73355	24.4119	15.7106	10.2455	38.5789	45.0065	43.6044	40.3503	45.9301	40.0733	34.9509	40.2865	51.8944	34.8544	51.012	49.5626	49.8277	50.2713	40.0183	44.5531
87.9031	48.1384	52.0232	50.6597	37.871	42.3146	49.3449	38.7886	42.9755	25.5158	1.27023	-1.85275	-6.3312	3.96963	22.7465	14.8701	9.14395	36.7168	42.7334	40.2984	39.4122	44.6347	38.1752	32.9226	39.6529	50.036	33.234	49.7714	48.1013	51.1484	48.8961	39.7134	44.1402
97.427	48.1957	53.5341	51.0949	38.1077	42.3948	48.8483	38.6939	44.7681	23.9172	0.52607	-4.40589	-6.31934	2.03899	22.6171	14.5606	8.69656	37.1917	42.7265	40.0503	39.5019	44.5072	38.4386	32.4351	40.0943	50.937	33.344	51.3272	49.0896	52.6548	51.2199	40.6193	45.6618
106.909	52.5184	58.5047	53.3985	39.9782	44.7666	51.4099	41.3952	48.4593	24.647	2.34125	-3.62767	-5.57484	3.83264	24.1022	14.6509	9.52369	39.5076	44.9698	41.7161	41.0019	45.4755	40.4339	33.7109	42.3703	52.5388	35.4311	54.1409	50.0987	54.5979	52.4125	42.1649	48.1712
116.513	19.5889	12.1597	16.3502	13.6652	16.1292	15.098	13.5183	13.6514	23.2187	-0.117159	2.30695	-8.48978	1.22884	20.4315	11.5149	6.07335	16.1442	14.2109	9.38733	12.004	16.5827	9.0613	12.2391	15.1822	16.8795	9.35083	19.1104	14.8504	19.1843	15.253	20.2458	17.6057
126.044	18.3327	11.3028	16.4141	13.445	17.9181	15.5893	13.2959	15.1052	21.6116	-0.529925	-5.41578	-9.0458	3.67612	20.1786	11.6363	6.15717	14.5265	13.8724	8.59467	11.4859	15.8596	9.09348	12.0067	13.8421	16.2404	7.99371	17.6226	13.9228	17.8268	14.6415	19.7759	16.3999
135.548	17.5581	9.49687	14.4433	12.0372	10.9146	13.6714	12.1386	13.5277	22.6397	0.524922	-2.5023	-8.10637	5.00666	20.297	11.8776	6.64583	13.0636	12.218	7.17314	9.80462	14.8816	7.97126	11.1546	12.0556	13.8989	5.51539	14.8068	12.6703	14.9047	11.9426	18.4887	12.8241
145.056	15.2447	7.17879	14.0597	10.5825	18.263	12.6682	10.7019	12.4405	21.5451	1.20038	-1.9017	-7.56077	6.84288	21.5706	11.2639	6.35929	12.6308	11.6193	7.03604	9.1541	13.6535	7.04978	10.3806	11.0159	14.3754	5.5972	13.5269	11.7122	14.5121	11.2445	17.6242	13.648

## Sheet: S6a
Supplementary Figure 6: MtDNA copy number and deletion analysis in NDUFA10KO and NDFUA10KI cells.
	Ratio of mtDNA versus nDNA copy number
	NDUFA10WT	NDUFA10KI	NDUFA10KO
culture 1	92.4728	81.9453	44.6421
culture 2	72.9287	193.941	73.7288
culture 3	62.6675	129.326	60.7725
culture 4	176.185	104.441	89.5338
